# Supplementary material for: Enhancing our understanding of short-term rental activity: A daily scrape-based approach for Airbnb listings
Source: PLoS One. 2024 Feb 7;19(2):e0298131. doi: 10.1371/journal.pone.0298131 (PMC10849255; doi:10.1371/journal.pone.0298131)
Supplement: S1 File — (XLSX) [file pone.0298131.s002.xlsx]

## Sheet: Cancelled Days - DWM
	Cancelled Days					Weekly					Monthly
	Policy_1	Policy_2	Policy_3	Policy_4	Policy_5	Policy_1	Policy_2	Policy_3	Policy_4	Policy_5	Policy_1	Policy_2	Policy_3	Policy_4	Policy_5			Figure 4. Cancellation in days and estimated cancelled revenue by date of cancellation
2020-03-16	4098					10340	0	0	0	0	0	0	0	0	0
2020-03-17	4702					0	0	0	0	0	0	0	0	0	0
2020-03-18	3629					0	0	0	0	0	0	0	0	0	0
2020-03-19	0					0	0	0	0	0	0	0	0	0	0
2020-03-20	0					0	0	0	0	0	0	0	0	0	0
2020-03-21	0					0	0	0	0	0	0	0	0	0	0
2020-03-22	0					0	0	0	0	0	0	0	0	0	0
2020-03-23	0					0	0	0	0	0	0	0	0	0	0
2020-03-24	0					0	0	0	0	0	0	0	0	0	0
2020-03-25	0					0	0	0	0	0	0	0	0	0	0
2020-03-26	0					0	0	0	0	0	0	0	0	0	0
2020-03-27	0					0	0	0	0	0	0	0	0	0	0
2020-03-28	0					0	0	0	0	0	0	0	0	0	0
2020-03-29	0					0	0	0	0	0	0	0	0	0	0
2020-03-30	0	0				0	0	0	0	0	1009	1635	0	0	0
2020-03-31	0	0				0	0	0	0	0	0	0	0	0	0
2020-04-01	0	0				0	0	0	0	0	0	0	0	0	0
2020-04-02	0	0				0	0	0	0	0	0	0	0	0	0
2020-04-03	0	0				0	0	0	0	0	0	0	0	0	0
2020-04-04	0	0				0	0	0	0	0	0	0	0	0	0
2020-04-05	0	0				0	0	0	0	0	0	0	0	0	0
2020-04-06	0	0				79	1266	0	0	0	0	0	0	0	0
2020-04-07	0	0				0	0	0	0	0	0	0	0	0	0
2020-04-08	0	0				0	0	0	0	0	0	0	0	0	0
2020-04-09	0	0				0	0	0	0	0	0	0	0	0	0
2020-04-10	0	982				0	0	0	0	0	0	0	0	0	0
2020-04-11	0	445				0	0	0	0	0	0	0	0	0	0
2020-04-12	0	218				0	0	0	0	0	0	0	0	0	0
2020-04-13	0	430				0	5467	0	0	0	0	1615	0	0	0
2020-04-14	0	903				0	0	0	0	0		0	0	0	0
2020-04-15		625					0	0	0	0		0	0	0	0
2020-04-16		1064					0	0	0	0		0	0	0	0
2020-04-17		1274					0	0	0	0		0	0	0	0
2020-04-18		333					0	0	0	0		0	0	0	0
2020-04-19		0					0	0	0	0		0	0	0	0
2020-04-20		0					2875	0	0	0		0	0		0
2020-04-21		786					0	0	0	0		0	0	0	0
2020-04-22		0					0	0	0	0		0	0	0	0
2020-04-23		0					0	0	0	0		0	0	0	0
2020-04-24		0					0	0	0	0		0	0	0	0
2020-04-25		30					0	0	0	0		0	0	0	0			Table 4. Total cancelled days estimated from daily, weekly and fortnightly scraping methods.
2020-04-26		0					0	0	0	0		0	0	0	0				Policy 1	Policy 2	Policy 3	Policy 4	Policy 5
2020-04-27		0					0	0	0	0		0	0	0	0			Daily	12429	7843	4949	8080	10900
2020-04-28		0					0	0	0	0		0	0	0	0			Weekly(Monday)	10419	9608	2491	8867	8690
2020-04-29		225					0	0	0	0		0	0	0	0			%Daily	0.838	1.225	0.503	1.097	0.797
2020-04-30		0					0	0	0	0		0	0	0	0			Fortnightly(Monday)	1009	3250	2203	1463	4598
2020-05-01		0	0				0	0	0	0		0	0	0	0			%Daily	0.081	0.414	0.445	0.181	0.422
2020-05-02		0	0				0	0	0	0		0	0	0	0
2020-05-03		0	0				0	0	0	0		0	0	0	0
2020-05-04		0	0				0	0	0	0		0	0	0	0
2020-05-05		0	0				0	0	0	0		0	0	0	0
2020-05-06		0	0				0	0	0	0		0	0	0	0
2020-05-07		0	0				0	0	0	0		0	0	0	0
2020-05-08		308	270				0	0	0	0		0	0	0	0
2020-05-09		0	0				0	0	0	0		0	0	0	0
2020-05-10		0	0				0	0	0	0		0	0	0	0
2020-05-11		77	891				0	0	0	0		0	0	0	0
2020-05-12		31	231				0	0	0	0		0	0	0	0
2020-05-13		73	573				0	0	0	0		0	0	0	0
2020-05-14		13	227				0	0	0	0		0	0	0	0
2020-05-15		26	250				0	0	0	0		0	0	0	0
2020-05-16		0	209				0	0	0	0		0	0	0	0
2020-05-17		0	229				0	0	0	0		0	0	0	0
2020-05-18		0	282				0	1602	0	0		0	0	0	0
2020-05-19		0	207				0	0	0	0		0	0	0	0
2020-05-20		0	233				0	0	0	0		0	0	0	0
2020-05-21		0	270				0	0	0	0		0	0	0	0
2020-05-22		0	213				0	0	0	0		0	0	0	0
2020-05-23		0	93				0	0	0	0		0	0	0	0
2020-05-24		0	100				0	0	0	0		0	0	0	0
2020-05-25		0	148				0	889	0	0		0	2203	0	0
2020-05-26		0	216				0	0	0	0		0	0		0
2020-05-27		0	299				0	0	0	0		0	0	0	0
2020-05-28		0	0				0	0	0	0		0	0	0	0
2020-05-29		0	0				0	0	0	0		0	0	0	0
2020-05-30		0	0				0	0	0	0		0	0	0	0
2020-05-31		0	0				0	0	0	0		0	0	0	0
2020-06-01			7	713				0	1425	0			0	0	0
2020-06-02			0	487				0	0	0			0	0	0
2020-06-03			0	0				0	0	0			0	0	0
2020-06-04			0	0				0	0	0			0	0	0
2020-06-05			0	0				0	0	0			0	0	0
2020-06-06			0	0				0	0	0			0	0	0
2020-06-07			0	0				0	0	0			0	0	0
2020-06-08			0	0				0	0	0			0	0	0
2020-06-09			0	0				0	0	0			0	0	0
2020-06-10			0	0				0	0	0			0	0	0
2020-06-11			0	0				0	0	0			0	0	0
2020-06-12			0	227				0	0	0			0	0	0
2020-06-13			0	137				0	0	0			0	0	0
2020-06-14			0	144				0	0	0			0	0	0
2020-06-15			1	213	249			0	0	0			0	0	0
2020-06-16				333	633				0	0			0	0	0
2020-06-17				518	792				0	0			0	0	0
2020-06-18				172	300				0	0			0	0	0
2020-06-19				436	349				0	0			0	0	0
2020-06-20				168	160				0	0			0	0	0
2020-06-21				118	79				0	0			0	0	0
2020-06-22				355	307				1631	2422			0	0	0
2020-06-23				364	308				0	0			0	0	0
2020-06-24				0	0				0	0			0	0	0
2020-06-25				0	0				0	0			0	0	0
2020-06-26				443	310				0	0			0	0	0
2020-06-27				263	289				0	0			0	0	0
2020-06-28				257	250				0	0			0	0	0
2020-06-29				908	475				5185	2281			0	0	0
2020-06-30				195	397				0	0			0	0	0
2020-07-01				310	463				0	0			0		0
2020-07-02				188	378				0	0			0	0	0
2020-07-03				238	407				0	0			0	0	0
2020-07-04				135	268				0	0			0	0	0
2020-07-05				114	314				0	0			0	0	0
2020-07-06				109	346				515	1864			0	1463	3483
2020-07-07				197	369				0	0			0	0	0
2020-07-08				73	378				0	0			0	0	0
2020-07-09				97	354				0	0			0	0	0
2020-07-10				43	285				0	0			0	0	0
2020-07-11				32	165				0	0			0	0	0
2020-07-12				32	183				0	0			0	0	0
2020-07-13				33	207				111	1366			0	0	0
2020-07-14				22	281				0	0			0	0	0
2020-07-15				6	221				0	0				0	0
2020-07-16					183					0					0
2020-07-17					187					0					0
2020-07-18					98					0					0
2020-07-19					95					0					0
2020-07-20					117					584					1115
2020-07-21					138					0					0
2020-07-22					101					0					0
2020-07-23					95					0					0
2020-07-24					82					0					0
2020-07-25					70					0					0
2020-07-26					70					0					0
2020-07-27					64					173					0
2020-07-28					39					0					0
2020-07-29					18					0					0
2020-07-30					17					0					0
2020-07-31					9					0					0

## Sheet: Cancelled Visits(Dur) Turnover
	No. Visits					Median Length of Duration					Cancelled Turnover						Table 1 (Source: worksheet: 'Cancelled Days - DWM' and worksheet: 'Cancelled Visits(Dur) Turnover')
	Policy_1	Policy_2	Policy_3	Policy_4	Policy_5	Policy_1	Policy_2	Policy_3	Policy_4	Policy_5	Policy_1	Policy_2	Policy_3	Policy_4	Policy_5				Policy 1	Policy 2	Policy 3	Policy 4	Policy 5
2020-03-16	1182					3					360738						Announced at		2020-03-16	2020-03-30	2020-05-01	2020-06-01	2020-06-15
2020-03-17	1454					3					442703						Eligible Period		2020-03-16,	2020-04-15,	2020-06-01,	2020-06-16,	2020-07-16,
2020-03-18	1118					3					332763								2020-04-14	2020-05-31	2020-06-15	2020-07-15	2020-07-31
2020-03-19	0																Coverage Days		30	61	45	45	47
2020-03-20	0																Observed Days		3	18	19	34	45
2020-03-21	0																Cancelled Bookings (Nights)
2020-03-22	0																	Total	12429	7843	4949	8080	10900
2020-03-23	0																	Average	4143	435.7	247.5	237.6	242.2
2020-03-24	0																	Median	4098	320.5	228	191	249
2020-03-25	0																	Max	4702	1274	891	908	792
2020-03-26	0																	Min	3629	13	1	6	9
2020-03-27	0																Cancelled Bookings (Revenue)
2020-03-28	0																	Total	1136204	780739	500695	971204	1350297
2020-03-29	0																	Average	378735	43374	25035	28565	30007
2020-03-30	0	0																Median	360738	28344	23583	22179	26081
2020-03-31	0	0																Max	442703	118729	78238	145657	126471
2020-04-01	0	0																Min	332763	1240	100	1019	1318
2020-04-02	0	0															No. Visits
2020-04-03	0	0																Total	3754	1973	1182	1507	2437
2020-04-04	0	0																Average	1251.3	109.6	62.2	44.3	54.2
2020-04-05	0	0																Median	1182	68.5	61	40	54
2020-04-06	0	0																Max	1454	276	186	129	148
2020-04-07	0	0																Min	1118	1	2	5	3
2020-04-08	0	0															Median Length of Visit
2020-04-09	0	0																Average	3	2.3	2.9	3.1	2.4
2020-04-10	0	276					3					118729						Median	3	3	3	3	3
2020-04-11	0	117					3					45646						Max	3	3	3.5	7	4
2020-04-12	0	61					2					18012
2020-04-13	0	114					3					39332					Policies
2020-04-14	0	229					3					95745					p1': [['2020-03-16','2020-04-14'],['2020-03-16','2020-04-14']],
2020-04-15		179					3					60946					p2': [['2020-03-30', '2020-05-31'],['2020-04-15','2020-05-31']],
2020-04-16		276					3					110436					p3': [['2020-05-01', '2020-06-15'],['2020-06-01','2020-06-15']],
2020-04-17		216					3					102064					p4': [['2020-06-01', '2020-07-15'],['2020-06-16','2020-07-15']],
2020-04-18		64					3					27036					p5': [['2020-06-15', '2020-07-31'],['2020-07-16','2020-07-31']]
2020-04-19		0
2020-04-20		0															Announced at		2020-03-16	2020-03-30	2020-05-01	2020-06-01	2020-06-15
2020-04-21		175					3					71883					Coverage Period		2020-03-16,2020-04-14	2020-04-15,2020-05-31	2020-06-01,2020-06-15	2020-06-16,2020-07-15	2020-07-16,2020-07-31
2020-04-22		0
2020-04-23		0															Figure 1. First five ECP phases in the UK and their timings
2020-04-24		0
2020-04-25		10					2					7635
2020-04-26		0
2020-04-27		0
2020-04-28		0
2020-04-29		62					3					28900
2020-04-30		0
2020-05-01		0	0
2020-05-02		0	0
2020-05-03		0	0
2020-05-04		0	0
2020-05-05		0	0
2020-05-06		0	0
2020-05-07		0	0
2020-05-08		59	88				3	3				27787	28074
2020-05-09		0	0
2020-05-10		0	0
2020-05-11		27	186				1	3				8789	78238
2020-05-12		18	71				1	3				2294	28862
2020-05-13		73	159				1	3				11273	63252
2020-05-14		13	61				1	3				1240	21704				Figure 5. Potential visits were being cancelled and median length of cancelled visits
2020-05-15		13	64				1	3				2992	25365
2020-05-16		0	62					2					20090
2020-05-17		0	68					3					24796
2020-05-18		0	71					3					29411
2020-05-19		0	56					2.5					22369
2020-05-20		0	60					3					27071
2020-05-21		0	61					3					25713
2020-05-22		0	52					3					21582
2020-05-23		0	29					3					13967
2020-05-24		0	24					3					9224
2020-05-25		0	28					3					11414
2020-05-26		0	41					3					19635
2020-05-27		0	53					3					29303
2020-05-28		0	0
2020-05-29		0	0
2020-05-30		0	0
2020-05-31		0	0
2020-06-01			2	102				3.5	6				525	58104
2020-06-02			0	123					3					63421
2020-06-03			0	0
2020-06-04			0	0
2020-06-05			0	0
2020-06-06			0	0
2020-06-07			0	0
2020-06-08			0	0
2020-06-09			0	0
2020-06-10			0	0
2020-06-11			0	0
2020-06-12			0	60					2					24676
2020-06-13			0	46					2					13933
2020-06-14			0	39					2					14089
2020-06-15			1	68	63				2	3			100	26359	29205
2020-06-16				77	148				3	3				33817	80862
2020-06-17				85	138				4	3.5				49968	97317
2020-06-18				43	88				3	3				55661	34501
2020-06-19				67	76				4	3				44482	40383
2020-06-20				28	41				4	3				19222	20219
2020-06-21				21	26				4	3				15081	10069
2020-06-22				52	61				6	3				39352	46250
2020-06-23				65	68				4	3				43842	33744
2020-06-24				0	0
2020-06-25				0	0
2020-06-26				65	60				7	3				59413	41140
2020-06-27				51	67				4	3				24152	31710
2020-06-28				49	56				4	3				25375	24656
2020-06-29				129	98				6	3				145657	60839
2020-06-30				57	95				2	3				21702	48709
2020-07-01				49	98				5	3				42048	51399
2020-07-02				41	80				3	2.5				17705	42260
2020-07-03				50	78				3	3				22656	42160
2020-07-04				38	65				2	3				11457	43298
2020-07-05				35	67				3	3				15048	43551
2020-07-06				38	80				2	3				12137	44452
2020-07-07				56	87				3	3				32385	39779
2020-07-08				26	93				2.5	3				8270	126471
2020-07-09				34	64				2	4				15066	41467
2020-07-10				26	62				1	3				4265	26081
2020-07-11				15	51				2	2				3398	17417
2020-07-12				21	46				1	2				3084	18127
2020-07-13				18	53				2	3				2280	23376
2020-07-14				16	66				1	2.5				2080	32046
2020-07-15				6	61				1	2				1019	28507
2020-07-16					54					2					15205
2020-07-17					69					2					16718
2020-07-18					35					2					9204
2020-07-19					30					2					7861
2020-07-20					32					2					9963
2020-07-21					52					1					17722
2020-07-22					45					2					9640
2020-07-23					43					2					7945
2020-07-24					29					1					6967
2020-07-25					35					1					6057
2020-07-26					32					1					6631
2020-07-27					30					2					7025
2020-07-28					26					1					4303
2020-07-29					16					1					2087
2020-07-30					16					1					1656
2020-07-31					9					1					1318

## Sheet: DaysCancelled-FurtherUpates
	Policy_1			Policy_2			Policy_3			Policy_4			Policy_5				Table 2. Further Calendar Updates to Cancelled Days.
	NoDaysCancelled	NoDaysUpdatedOnce	NoDaysUpdatedMultipleTimes	NoDaysCancelled	NoDaysUpdatedOnce	NoDaysUpdatedMultipleTimes	NoDaysCancelled	NoDaysUpdatedOnce	NoDaysUpdatedMultipleTimes	NoDaysCancelled	NoDaysUpdatedOnce	NoDaysUpdatedMultipleTimes	NoDaysCancelled	NoDaysUpdatedOnce	NoDaysUpdatedMultipleTimes			Total Cancelled	No Updates	Update to Unavailable Once	Multiple Updates
2020-03-16	4098	385	9	)													Policy_1	12429		639	9
2020-03-17	4702	238																	0.947864	0.051412	0.000724113
2020-03-18	3629	16															Policy_2	7843		2512	187
2020-03-19	0																		0.655871	0.320286	0.0238429
2020-03-20	0																Policy_3	4949		2224	399
2020-03-21	0																		0.469994	0.449384	0.0806223
2020-03-22	0																Policy_4	8080		4942	907
2020-03-23	0																		0.276114	0.611634	0.112252
2020-03-24	0																Policy_5	10900		7242	877
2020-03-25	0																		0.255138	0.664404	0.0804587
2020-03-26	0
2020-03-27	0
2020-03-28	0
2020-03-29	0
2020-03-30	0			0
2020-03-31	0			0
2020-04-01	0			0
2020-04-02	0			0
2020-04-03	0			0
2020-04-04	0			0
2020-04-05	0			0
2020-04-06	0			0
2020-04-07	0			0
2020-04-08	0			0
2020-04-09	0			0
2020-04-10	0			982	479	4
2020-04-11	0			445	203	1
2020-04-12	0			218	20
2020-04-13	0			430	54
2020-04-14	0			903	381	1
2020-04-15				625	226	5
2020-04-16				1064	366
2020-04-17				1274	486	136
2020-04-18				333	20	34
2020-04-19				0
2020-04-20				0
2020-04-21				786	37
2020-04-22				0
2020-04-23				0
2020-04-24				0
2020-04-25				30	3
2020-04-26				0
2020-04-27				0
2020-04-28				0
2020-04-29				225	8
2020-04-30				0
2020-05-01				0			0
2020-05-02				0			0
2020-05-03				0			0
2020-05-04				0			0
2020-05-05				0			0
2020-05-06				0			0
2020-05-07				0			0
2020-05-08				308	11	4	270	119
2020-05-09				0			0
2020-05-10				0			0
2020-05-11				77	75	2	891	420	219
2020-05-12				31	31		231	78	16
2020-05-13				73	73		573	235	71
2020-05-14				13	13		227	95	32
2020-05-15				26	26		250	111
2020-05-16				0			209	104
2020-05-17				0			229	93
2020-05-18				0			282	124
2020-05-19				0			207	98
2020-05-20				0			233	140
2020-05-21				0			270	119	42
2020-05-22				0			213	118	15
2020-05-23				0			93	31
2020-05-24				0			100	63	4
2020-05-25				0			148	33
2020-05-26				0			216	126
2020-05-27				0			299	117
2020-05-28				0			0
2020-05-29				0			0
2020-05-30				0			0
2020-05-31				0			0
2020-06-01							7			713	185	424
2020-06-02							0			487	279	68
2020-06-03							0			0
2020-06-04							0			0
2020-06-05							0			0
2020-06-06							0			0
2020-06-07							0			0
2020-06-08							0			0
2020-06-09							0			0
2020-06-10							0			0
2020-06-11							0			0
2020-06-12							0			227	123	22
2020-06-13							0			137	106	4
2020-06-14							0			144	102	12
2020-06-15							1			213	129	20	249	159	39
2020-06-16										333	266	11	633	424	43
2020-06-17										518	329	127	792	504	179
2020-06-18										172	69	4	300	173	26
2020-06-19										436	204	16	349	239	46
2020-06-20										168	84	17	160	83	31
2020-06-21										118	102	3	79	46	10
2020-06-22										355	263	55	307	201	50
2020-06-23										364	105	3	308	188	16
2020-06-24										0			0
2020-06-25										0			0
2020-06-26										443	348	32	310	221	31
2020-06-27										263	173	8	289	196	13
2020-06-28										257	146	6	250	146	23
2020-06-29										908	829	28	475	312	58
2020-06-30										195	160	8	397	309	27
2020-07-01										310	154	8	463	291	52
2020-07-02										188	122	10	378	240	25
2020-07-03										238	144	3	407	234	40
2020-07-04										135	67	4	268	127	11
2020-07-05										114	73	6	314	247	12
2020-07-06										109	53	3	346	193	14
2020-07-07										197	176	4	369	321	17
2020-07-08										73	44	1	378	271	12
2020-07-09										97	42		354	251	17
2020-07-10										43	20		285	247	6
2020-07-11										32	17		165	118	8
2020-07-12										32	8		183	150	6
2020-07-13										33	11		207	133	10
2020-07-14										22	9		281	211	10
2020-07-15										6			221	130	4
2020-07-16													183	146	7
2020-07-17													187	102	9
2020-07-18													98	67	6
2020-07-19													95	67	5
2020-07-20													117	87
2020-07-21													138	88	4
2020-07-22													101	60	1
2020-07-23													95	64
2020-07-24													82	43	6
2020-07-25													70	47	2
2020-07-26													70	37
2020-07-27													64	28	1
2020-07-28													39	21
2020-07-29													18	9
2020-07-30													17	11
2020-07-31													9

## Sheet: DaysBlocked-FurtherUpdates
	Policy_1				Policy_2				Policy_3				Policy_4				Policy_5
	NoDaysBlocked	NoDaysNotUpdated	NoDaysUpdatedOnce	NoDaysUpdatedMultiple	NoDaysBlocked	NoDaysNotUpdated	NoDaysUpdatedOnce	NoDaysUpdatedMultiple	NoDaysBlocked	NoDaysNotUpdated	NoDaysUpdatedOnce	NoDaysUpdatedMultiple	NoDaysBlocked	NoDaysNotUpdated	NoDaysUpdatedOnce	NoDaysUpdatedMultiple	NoDaysBlocked	NoDaysNotUpdated	NoDaysUpdatedOnce	NoDaysUpdatedMultiple				Table 3. Further Calendar Updates to Blocked Days.
2020-03-16	2680	2550	119	11																					Total Blocked	No Updates	Update to Unavailable Once	Multiple Updates
2020-03-17	2759	2632	127																					Policy_1	8790	8533	246	11
2020-03-18	3084	3084																								0.970762	0.0279863	0.00125142
2020-03-19	0																							Policy_2	53213	51684	585	944
2020-03-20	0																									0.971266	0.0109936	0.01774
2020-03-21	0																							Policy_3	21649	20771	315	563
2020-03-22	0																									0.959444	0.0145503	0.0260058
2020-03-23	0																							Policy_4	34405	31523	457	2425
2020-03-24	0																									0.916233	0.013283	0.0704839
2020-03-25	0																							Policy_5	45398	41940	873	2585
2020-03-26	0																									0.923829	0.0192299	0.0569408
2020-03-27	0
2020-03-28	3	3
2020-03-29	0
2020-03-30	0				0
2020-03-31	0				0
2020-04-01	0				0
2020-04-02	0				0
2020-04-03	0				0
2020-04-04	0				0
2020-04-05	0				0
2020-04-06	0				0
2020-04-07	0				0
2020-04-08	0				0
2020-04-09	0				0
2020-04-10	254	254			1346	1241	43	62
2020-04-11	4	4			130	128		2
2020-04-12	6	6			141	111		30
2020-04-13	0				420	419	1
2020-04-14	0				1676	1491	102	83
2020-04-15					3788	2811	365	612
2020-04-16					2312	2288	8	16
2020-04-17					37190	37153	19	18
2020-04-18					666	624	22	20
2020-04-19					0
2020-04-20					0
2020-04-21					446	442	3	1
2020-04-22					0
2020-04-23					0
2020-04-24					0
2020-04-25					17	16	1
2020-04-26					0
2020-04-27					0
2020-04-28					0
2020-04-29					843	785	21	37
2020-04-30					0
2020-05-01					0				0
2020-05-02					0				0
2020-05-03					0				0
2020-05-04					0				0
2020-05-05					0				0
2020-05-06					0				0
2020-05-07					0				0
2020-05-08					521	520		1	311	259	15	37
2020-05-09					0				0
2020-05-10					0				0
2020-05-11					260	246		14	467	437	9	21
2020-05-12					46	6		40	554	285	18	251
2020-05-13					69	69			683	652	7	24
2020-05-14					29	29			390	327	7	56
2020-05-15					33	33			166	110	30	26
2020-05-16					3264	3256		8	369	354	9	6
2020-05-17					7	7			240	223	16	1
2020-05-18					0				491	455	28	8
2020-05-19					0				703	677	24	2
2020-05-20					0				346	314	32
2020-05-21					0				448	402	30	16
2020-05-22					0				586	515	36	35
2020-05-23					0				424	404	16	4
2020-05-24					0				403	369	33	1
2020-05-25					0				549	476		73
2020-05-26					0				362	357	4	1
2020-05-27					0				530	529		1
2020-05-28					0				0
2020-05-29					0				0
2020-05-30					0				0
2020-05-31					9	9			13623	13622	1
2020-06-01									0				233	204		29
2020-06-02									0				788	372	1	415
2020-06-03									0				0
2020-06-04									0				0
2020-06-05									0				0
2020-06-06									0				0
2020-06-07									0				0
2020-06-08									0				0
2020-06-09									0				0
2020-06-10									0				0
2020-06-11									0				0
2020-06-12									1	1			597	394	42	161
2020-06-13									3	3			402	292	3	107
2020-06-14									0				138	62	10	66
2020-06-15									0				390	294	16	80	375	340	16	19
2020-06-16													363	249	6	108	297	169	7	121
2020-06-17													538	419	15	104	470	364	22	84
2020-06-18													591	328	19	244	489	340	18	131
2020-06-19													456	317	34	105	496	364	41	91
2020-06-20													287	219	7	61	223	180	11	32
2020-06-21													170	111	16	43	62	49	5	8
2020-06-22													392	307		85	216	181	6	29
2020-06-23													1167	946	33	188	814	629	46	139
2020-06-24													0				0
2020-06-25													0				0
2020-06-26													1066	916	26	124	723	543	26	154
2020-06-27													779	697	34	48	678	557	63	58
2020-06-28													543	510	12	21	506	458	1	47
2020-06-29													812	743	9	60	777	638	11	128
2020-06-30													690	583	28	79	635	468	20	147
2020-07-01													1027	975	35	17	830	732	23	75
2020-07-02													1412	1344	14	54	937	776	32	129
2020-07-03													2583	2552	9	22	711	563	31	117
2020-07-04													2447	2414	13	20	958	749	95	114
2020-07-05													1970	1939	9	22	598	528	6	64
2020-07-06													2776	2650	7	119	853	721	17	115
2020-07-07													1695	1678	8	9	875	773	20	82
2020-07-08													1584	1559	9	16	775	713	11	51
2020-07-09													1468	1449	9	10	916	832	22	62
2020-07-10													1411	1389	16	6	964	811	39	114
2020-07-11													1261	1252	8	1	796	710	23	63
2020-07-12													1163	1158	5		853	799	26	28
2020-07-13													1165	1162	2	1	1074	1005	35	34
2020-07-14													1197	1195	2		1492	1434	7	51
2020-07-15													844	844			1190	1143	7	40
2020-07-16																	2271	2205	31	35
2020-07-17																	2005	1967	7	31
2020-07-18																	1733	1706	7	20
2020-07-19																	1697	1671	4	22
2020-07-20																	2011	1937	29	45
2020-07-21																	1980	1938	25	17
2020-07-22																	1646	1598	28	20
2020-07-23																	1626	1599	11	16
2020-07-24																	1608	1579	17	12
2020-07-25																	1391	1367	15	9
2020-07-26																	1362	1339	1	22
2020-07-27																	1352	1346	3	3
2020-07-28																	1290	1282	4	4
2020-07-29																	1154	1151	1	2
2020-07-30																	1004	1001	3
2020-07-31																	685	685
